# Supplementary material for: The MOBILE Study—A Phase IIa Enriched Enrollment Randomized Withdrawal Trial to Assess the Analgesic Efficacy and Safety of ASP8477, a Fatty Acid Amide Hydrolase Inhibitor, in Patients with Peripheral Neuropathic Pain
Source: Pain Med. 2017 Apr 5;18(12):2388–400. doi: 10.1093/pm/pnx046 (PMC5939857; doi:10.1093/pm/pnx046)
Supplement: Supplementary Data [file pnx046_supp.zip]

Archive with 4 entries (4 files):
- Supplementary Table 1.docx
- Supplementary Table 2.docx
- Supplementary Table 3.docx
- Supplementary Table 4.docx
